# Supplementary material for: Human Brain Lipidomics: Investigation of Formalin Fixed Brains
Source: Front Mol Neurosci. 2022 Jun 16;15:835628. doi: 10.3389/fnmol.2022.835628 (PMC9245516; doi:10.3389/fnmol.2022.835628)
Supplement: Supplementary file 1 [file Table_1.XLSX]

## Sheet: S1
Diacylglycerols(DAG)		Triacylglycerols (TAG)		Hexosyl Ceramide (HexCer)		Hydroxy Hexosyl Ceramide (HexCerOH)
DAG 32:0		TAG 50:1		HexCer d18:1/18:0		HexCerOH d18:1/18:0
DAG 32:3		TAG 50:2		HexCer d18:1/18:1		HexCerOH d18:1/20:0			Insignificant difference between fixed and fresh human frontal cortical grey matter
DAG 34:0		TAG 50:3		HexCer d18:1/18:2		HexCerOH d18:1/20:1			Significant difference between fixed and fresh human frontal cortical grey matter
DAG 34:2		TAG 52:2		HexCer d18:1/20:0		HexCerOH d18:1/22:0
DAG 36:1		TAG 52:3		HexCer d18:1/20:1		HexCerOH d18:1/22:1
DAG 36:2		TAG 52:4		HexCer d18:1/20:2		HexCerOH d18:1/24:0
DAG 36:3		TAG 54:3		HexCer d18:1/22:0		HexCerOH d18:1/24:1
DAG 36:4		TAG 54:4		HexCer d18:1/22:1		HexCerOH d18:1/26:0
DAG 38:4				HexCer d18:1/24:0		HexCerOH d18:1/26:1
DAG 38:5				HexCer d18:1/24:1		HexCerOH d18:1/26:2
DAG 40:0				HexCer d18:1/24:2
DAG 40:4				HexCer d18:1/26:1
DAG 40:5				HexCer d18:1/26:2
